# Supplementary material for: Mosquito Salivary Antigens and Their Relationship to Dengue and P. vivax Malaria
Source: Pathogens. 2024 Jan 5;13(1):52. doi: 10.3390/pathogens13010052 (PMC10818852; doi:10.3390/pathogens13010052)
Supplement: Supplementary file 1 [file pathogens-13-00052-s001.zip]

Archive with 4 entries (4 files):
- Supplementary data/Supplementary data S4.xlsx
- Supplementary data/Supplementary Table S1.pdf
- Supplementary data/Supplementary Table S2.pdf
- Supplementary data/Supplementary Table S3.pdf
