# Supplementary material for: Mosquito Salivary Antigens and Their Relationship to Dengue and P. vivax Malaria
Source: Pathogens. 2024 Jan 5;13(1):52. doi: 10.3390/pathogens13010052 (PMC10818852; doi:10.3390/pathogens13010052)
Supplement: Supplementary file 1 [file pathogens-13-00052-s001.zip › Supplementary data/Supplementary data S4.xlsx]

## Sheet: Healthy
Code	Edad	Sex	N34	gSG6	Location
105	36	M	0.031	0.031	US
53	19	F	0.1565	0.3595	US
108	41	F	0.0305	0.0305	US
46	20	F	0.019	0.269	US
50	20	F	0.037	0.2565	US
122	25	M	0.0235	0.0235	US
54	39	M	0.0725	0.427	US
44	21	F	0.401	0.374	US
48	21	F	0.046	0.387	US
104	32	F	0.0575	0.0575	US
52	42	M	0.024	0.622	US
47	19	F	0.128	0.172	US
55	29	F	0.0945	0.1885	US
119	46	M	0.022	0.022	US
49	21	M	0.112	0.1855	US
51	19	M	0.068	0.1835	US
127	61	M	0.022	0.022	US
135	69	M	0.0275	0.0275	US
45	19	M	0.161	0.2865	US
114	23	M	0.032	0.032	US
103	31	M	0.052	0.052	US
110	27	F	0.03	0.03	US
102	43	M	0.0595	0.0595	US
107	65	M	0.0415	0.0415	US
117	28	M	0.033	0.033	US
133	58	M	0.026	0.026	US
116	40	F	0.0245	0.0245	US
101	34	F	0.0275	0.0275	US
128	53	F	0.0275	0.0275	US
115	26	F	0.096	0.096	US
121	23	F	0.0345	0.0345	US
120	22	F	0.023	0.023	US
132	55	M	0.21	0.21	US
109	23	F	0.02	0.02	US
124	65	F	0.022	0.022	US
123	42	F	0.0245	0.0245	US
134	25	F	0.0225	0.0225	US
118	62	F	0.023	0.023	US
131	36	M	0.366	0.366	US
106	63	F	0.017	0.017	US
112	30	F	0.033	0.033	US
130	46	F	0.0115	0.0115	US
126	38	M	0.023	0.023	US
111	23	F	0.0285	0.0285	US
136	27	F	0.02	0.02	US
113	22	F	0.1035	0.1035	US
129	58	M	0.0155	0.0155	US
125	35	M	0.0235	0.0235	US
56	25	F	0.0245	0.071	US
sh59	12	F	0.3905	0.377	Colombia
sh69	19	M	0.486	0.569	Colombia
sh33	10	M	0.703	0.608	Colombia
sh07	21	F	0.7635	0.7505	Colombia
sh63	2	F	0.1595	0.539	Colombia
sh12	4	F	0.6815	0.5805	Colombia
sh10	29		0.6585	0.6115	Colombia
sh30	10	M	0.8325	0.5925	Colombia
sh06	9	F	0.8705	0.7495	Colombia
sh32	8	F	0.722	0.554	Colombia
sh78	8	F	0.5835	0.4695	Colombia
sh25	21	F	0.618	0.55	Colombia
sh52	26	F	0.365	0.3405	Colombia
sh48	9	F	0.73	0.581	Colombia
sh80	18	M	0.5125	0.476	Colombia
sh77	7	F	0.659	0.6135	Colombia
sh42	16	F	0.6385	0.6845	Colombia
sh78	8	F	0.7665	0.947	Colombia
sh03	36	F	0.982	1.1675	Colombia
sh12	4	F	0.9175	0.92	Colombia
sh13	8	F	1.1675	0.9695	Colombia
sh15	2	F	0.638	0.8215	Colombia
sh18	10	F	0.934	1.362	Colombia
sh46	10	F	0.7045	0.928	Colombia
sh49	12	F	0.9875	0.9635	Colombia
sh16	13	F	0.821	0.8855	Colombia
sh73	14	F	1.019	0.9575	Colombia
sh20	15	F	0.8215	0.936	Colombia
sh55	18	F	0.668	0.8415	Colombia
sh28	20	F	0.582	0.791	Colombia
sh34	29	F	0.7435	0.9625	Colombia
sh39	76	F	0.739	0.8985	Colombia
sh58	79	F	0.968	1.0055	Colombia
sh62	31	F	0.5965	0.721	Colombia
sh29	35	F	0.4205	0.5875	Colombia
sh26	41	F	0.9275	0.9265	Colombia
sh57	47	F	0.784	0.847	Colombia
sh02	72	M	0.534	0.719	Colombia
sh05	36	M	0.929	0.877	Colombia
sh09	51	M	0.903	1.0285	Colombia
sh14	11	M	0.325	0.3935	Colombia
sh17	9	M	0.5775	0.774	Colombia
sh22	51	F	0.5775	0.6735	Colombia
sh27	44	M	0.5625	0.753	Colombia
sh31	8	M	0.3635	0.4595	Colombia
sh38	38	M	0.398	0.5595	Colombia
sh40	4	M	0.411	0.429	Colombia
sh43	4	M	0.371	0.4355	Colombia
sh45	57	F	0.451	0.618	Colombia
sh49	12	F	0.812	0.746	Colombia
sh50	13	M	0.854	0.551	Colombia
sh53	2	M	0.5085	0.6645	Colombia
sh56	57	F	0.4765	0.6905	Colombia
sh70	29	F	0.805	0.7945	Colombia

## Sheet: Malaria
CODE	Edad	Genero	Dx	Hospit	Ciudad_residencia_actual	Barrio_de_residencia	Pais_de_residencia	Tiempo_de_residencia	Residencia_meses_o_años	Ocupacion	Dolor_de_cabeza	Escalofrio	Fiebre	Dias_sintomas	Leukipenia	Anemia	RBC_µL_(x10^6)	Plaquetas_µL_(x10^3)	Leucocitos_µL_(x10^3)	Hemoglobina_g/dL	Hematocrito	Temperatura	Gota gruesa Especie_1	Recuento_1	Rec_cat	Tiempo_de_residencia	Peroxi 1	Per1_Cat	Peroxi 2	Prx2_Cat	STE	STE_Cat	Transferrine1	Tras1_Cat	Transferrin2	Trans2_Cat	NTerm34	N34_Cat	gSG6	gSG_Cat	CT_meanPv18	ng Pv18-2 mean	Result_Pvs25 Female	CT_meanPv25 Female	ng Pv25 mean	Ratio Pvs25/Pv18	Result_Pv230	CTmeanPv230	ng Pv230-2 mean
213010	20	2	1	1	TIBÚ	TORRES DE LEÓN	COLOMBIA	20	A	1	0	0	1	5	No	No	4.91	104	6.5	14	37	39	1	6200	High	20	1.64727	Low	1.55158	Low	1.71621	High	0.369333	Low	0.549539	Low	0.600837	Low	0.65721	Low	18.551	7.82975e+06	1	28.7574	1534.76	5101.63	1	28.3631	2134.49
204056	16	1		1	TIBÚ	LA ESPERANZA	COLOMBIA	16	A	3	0	1	1	6	No	No	4.79	64	4.7	12.9	41.3	39	1	4000	Low	16	1.67151	Low	1.70237	High	1.73369	High	0.541376	Low	0.737476	High	0.789813	Low	0.82593	Low
219015	24	2	1	1	TIBÚ	LA INSULA	COLOMBIA	5	A	3	0	0	1	5	No	No	5.17	50	4.9	14.1	38.7	39	1	900	Low	5	1.59088	Low	1.65571	High	1.78283	High	0.738286	High	0.945337	High	0.714121	Low	0.7638	Low	20.9901	1.01785e+06	1	31.1758	203.007	5013.86	1	30.791	280.088
209706	18	2	1	0	EL TARRA	LA CAMPANA	COLOMBIA	5	A	4	1	1	1	6	No	No		84	10	13.6	41	38.6	1	20710	High	5	1.55584	Low	1.3293	Low	1.50778	Low	0.473293	Low	0.587323	Low	0.734064	Low	0.720819	Low	13.4622	5.52583e+08	1	25.8726	17139.8	32239.7	1	31.6286	138.992
6943	55	2	1	0	VILLA DEL ROSARIO	GRAMALOTE	COLOMBIA	1	M	1	0	0	0	2	No	No	4.63	57	7.6	14.1	44.4	39	1	11014	High	1	1.65043	Low	1.53622	Low	1.62831	Low	0.546451	Low	0.687395	Low	0.814705	High	0.85158	High	10.2618	8.0355e+09	1	19.846	2.65039e+06	3031.82	1	22.2553	353258
222442	21	2	1	1	CÚCUTA	JUAN XXII	COLOMBIA	4	M	2	0	1	1	2	No	No	4.89	66	6.4	14.3	41.9	38	1	5520	High	4	1.59625	Low	1.35829	Low	1.39253	Low	0.487083	Low	0.56913	Low	0.709464	Low	0.585832	Low	14.6805	1.99442e+08	1	24.321	62760	3177.86	1	26.0622	14626.1
206063	39	2	1	1	TIBÚ	13 DE MAYO	COLOMBIA	39	A	5	0	1	1	3	No	No	5.16	84	6.5	15.4	41.7	37.8	1	4800	Low	39	1.73633	High	1.69725	High	1.68455	High	0.567766	Low	0.755246	High	0.806577	Low	0.84702	High	18.833	6.18492e+06	1	30.6397	317.874	19457.1	1	30.2061	456.855
208721	19	2	1	0	EL TARRA	EL TARRA	COLOMBIA	1	M	7	1	1	1	2	No	No		202.9	7.2	15	45	40.1	1	5265	High	1	1.47025	Low	1.31057	Low	1.41788	Low	0.44522	Low	0.718877	Low	0.82164	High	0.682061	Low	15.6883	8.58445e+07	1	26.2612	12383.9	6931.94	1	29.0341	1217.63
216703	34	1	1	0	EL TARRA	EL PROGRESO	COLOMBIA	1	A	7	1	1	1	3	No	No	5.8	106	4.6	14	40	38	1	8720	High	1	1.57295	Low	1.29318	Low	1.43448	Low	0.497425	Low	0.626976	Low	0.678468	Low	0.609444	Low	12.3747	1.37234e+09	1	22.5024	287280	4777	1	25.1281	31949.4
6922	61	2	0	0	VILLA DEL ROSARIO	JUAN FRIO	COLOMBIA	2	M	4	0	1	1	2	No	No	4.08	150	11.5	12.9	39.2	37.7	0	0	Low	2	1.74424	High	1.5971	Low	1.67308	Low	0.653533	High	0.703012	Low	0.840613	High	0.80541	Low	23.3216	144789	1	35.1522	7.29436	19849.4	1	35.4895	5.50101
222705	21	2	1	0	CÚCUTA	MACHIQUE	VENEZUELA	1	M	4	1	1	1	4	No	No	5.49	319	5.6	13.7	40.8	39.7	1	5440	High	1	1.52731	Low	1.34135	Low	1.50363	Low	0.513678	Low	0.703482	Low	0.80442	Low	0.726611	Low	30.6657	311.02	0		0		0		0
207059	51	2	1	1	TIBÚ	BARCO	COLOMBIA	10	A	5	1	1	1	4	No	No	4.78	91	7.6	15	45	37.9	1	5600	High	10	1.72737	Low	1.56922	Low	1.64796	Low	0.536808	Low	0.657239	Low	0.802513	Low	0.85329	High	21.9203	467486	1	29.0707	1180.89	395.876	1	29.4619	851.379
207717	27	2	1	0	EL TARRA	EL ROSAL	COLOMBIA	27	A	4	1	1	1	4	No	No		97.9	6	14.6	44	39.1	1	5520	High	27	1.55393	Low	1.4301	Low	1.48104	Low	0.418625	Low	0.723542	Low	0.8118	High	0.634838	Low	18.5749	7.67498e+06	1	28.3033	2243.98	3420.25	0		0
223701	50	2	1	0	EL TARRA	SAN RAFAEL	COLOMBIA	50	A	4	1	1	1	7	No	No	4.21	111.9	5.2	14.5	41.9	39.1	1	8960	High	50	1.62288	Low	1.38684	Low	1.50225	Low	0.501858	Low	0.696951	Low	0.891504	High	0.844668	High	25.6416	20794.2	1	33.7694	23.1907	896.661	0		0
64691	20	2	1	2	CÚCUTA	PINTO SALINA	VENEZUELA	3	M	7	1	1	1	5	No	No	4.68	156	9.09	13	40.2	35.9	1	15414	High	3	1.78745	High	1.84519	High	1.81067	High	0.715956	High	0.764401	High	0.822833	High	0.912	High	30.4438	374.463	0		0		0		0
201052	38	2	1	0	TIBÚ	LA PERLA	COLOMBIA	38	A	8	0	1	1	5	No	No	4.67	101	7.4	14.6	46.2	38	1	24000	High	38	1.75425	High	1.66367	High	1.81832	High	0.618008	High	0.665317	Low	0.834009	High	0.89889	High	22.2868	344069	1	32.1643	88.7978	3874.75	1	31.4643	159.479
212021	44	2	1	1	TIBÚ	LA UNIÓN	COLOMBIA	44	A	8	0	1	1	4	No	No	4.39	12	5.5	12.7	34.1	38.4	1	500	Low	44	1.7395	High	1.74846	High	1.7932	High	1.0169	High	1.21297	High	0.806577	Low	0.8778	High	33.5016	29.0129	0		0		0		0
214059	43	1	1	1	TIBÚ	DIVINO NIÑO	COLOMBIA	43	A	4	1	0	1	3	No	No	4.09	38	4.6	12.3	33.7	37.8	1	3220	Low	43	1.71789	Low	1.51972	Low	1.76918	High	0.692611	High	0.748246	High	0.814197	High	0.96672	High	17.1202	2.59142e+07	1	27.2185	5560.27	4660.61	1	27.1314	5980.29
217027	67	2	1	1	TIBÚ	INTERMEDIO	COLOMBIA	67	A	8	0	0	1	3	No	No	4.59	51	6.8	12.7	35.3	38.3	1	2960	Low	67	1.71842	Low	1.55841	Low	1.6092	Low	0.580961	Low	0.68578	Low	0.728853	Low	0.855	High	21.7714	529501	1	30.1776	467.87	1131.73	1	30.7418	291.838
228049	53	1	1	1	TIBÚ	V. CAMPO GILES	VENEZUELA	53	A	5	0	0	1	4	No	No	4.28	70	5.7	12.8	38.7	39.3	1	6200	High	53	1.72685	Low	1.65116	Low	1.72222	High	0.626636	High	0.706243	Low	0.820293	High	0.93024	High	18.1754	1.07202e+07	1	27.9214	3088.41	3471.1	1	27.82	3361.94
204073	52	1	1	1	TIBÚ	EL CARMEN	COLOMBIA	40	A	8	0	1	1	8	No	No	5.07	44	9.5	15.4	47.5	39	1	960	Low	40	1.75583	High	1.66709	High	1.78283	High	0.761631	High	0.764939	High	0.817245	High	0.94506	High	19.3877	3.8887e+06	1	28.3785	2107.13	1845.49	1	29.6098	752.31
212065	32	2	1	1	TIBÚ	EL PROGRESO	COLOMBIA	32	A	4	0	0	1	4	No	No	5	69	10.2	15.3	40.4	38.3	1	7040	High	32	1.78956	High	1.56012	Low	1.65998	Low	0.624098	High	0.791326	High	0.896493	High	0.90288	High	20.0285	2.2753e+06	1	29.6705	715.047	3182.03	1	29.1549	1100.66
218091	41	1	1	1	TIBÚ	EL CARMEN	COLOMBIA	25	A	7	1	1	1	3	No	No	4.41	125	4.7	12.3	33.9	38.2	1	3200	Low	25	1.72474	Low	1.74902	High	1.71021	High	0.602276	Low	0.813404	High	0.789305	Low	0.81909	Low	16.7325	3.58409e+07	1	28.9135	1346.88	26610.3	1	29.1112	1141.63
212012	44	1	1	1	TIBÚ	DIVINO NIÑO	COLOMBIA	30	A	4	0	0	1	5	No	No	4.75	27	6.7	13.8	36.8	37.9	1	1920	Low	30	1.8001	High	1.77292	High	1.75553	High	1.08745	High	1.1742	High	0.942213	High	0.9177	High	18.8272	6.21466e+06	1	28.2131	2419.65	2568.42	1	28.6051	1743.3
228033	65	2	1	1	TIBÚ	VILLA PAZ	COLOMBIA	40	A	8	0	0	1	3	No	No	4.81	81	11	12.9	35.3	39.5	1	480	Low	40	1.74687	High	1.59369	Low	1.81559	High	0.745898	High	0.79348	High	0.831977	High	0.95988	High	19.1177	4.8743e+06	1	32.9872	44.6148	109253	1	33.6283	26.0955
211487	34	1	1	1	CÚCUTA	CATIA	VENEZUELA	2	A	8	1	1	1	7	No	No	5.45	184	9.1	14.6	44.1	39	1	21360	High	2	1.77586	High	1.82812	High	1.73915	High	0.751988	High	0.819328	High	0.856361	High	1.00833	High	16.0594	6.29359e+07	1	26.6755	8756.42	7187.41	1	27.4666	4517.96
206012	34	1	1	1	TIBÚ	KM-19	COLOMBIA	3	A	2	0	1	1	3	No	No	3.66	69	4.6	11	34.7	38	1	1600	Low	3	1.7943	High	1.75073	High	1.62449	Low	0.603291	High	0.788633	High	0.933069	High	0.87096	High	22.4124	309743	1	34.8236	9.60128	32260.6	1	34.181	16.4352
219078	46	1	1	1	TIBÚ	V. BETANIA	COLOMBIA	46	A	8	0	0	1	4	No	No	4.21	51	6.5	12.9	36	39	1	4800	Low	46	1.78851	High	1.82413	High	1.77846	High	1.19554	High	1.23936	High	0.811657	High	0.96786	High	16.7353	3.57566e+07	1	27.3348	5044.81	7087.8	1	27.3087	5155.92
6097	17	2	1	2	CÚCUTA	PRADOS DEL ESTE	COLOMBIA	7	D	3	1	1	1	4	Yes	No	4.7	72	4.01	13.3	41.2	39.4	2	14135	High	7	1.83594	High	1.74106	High	1.65452	Low	0.537316	Low	0.673394	Low	0.722249	Low	0.83163	Low	15.3445	1.14451e+08	0		0		0		0
206046	30	1	1	1	TIBÚ	EL TRIUNFO	COLOMBIA	30		2	0	1	1	5	Yes	No	4.4	122	4.3	13	40.9	38	1	800	Low	30	1.72	Low	1.70521	High	1.6092	Low	0.603291	High	0.672317	Low	0.778637	Low	0.83049	Low	21.1306	905033	1	33.3649	32.5284	27822.8	1	33.1574	38.6925
227044	58	2	1	1	TIBÚ	SERPENTINO	COLOMBIA	58	A	8	0	1	1	5	Yes	No	4.67	86	3.8	13.6	36.7	39.3	1	500	Low	58	1.78166	High	1.7257	High	1.63595	Low	0.674848	High	0.752554	High	0.748157	Low	0.84303	Low	25.9963	15455.3	0		0		0		0
207088	39	2	1	1	TIBÚ	EL CENTRO	COLOMBIA	9	A	4	0	0	1	5	Yes	No	4.59	19	3.2	12.6	35	38.1	1	6080	High	9	1.76216	High	1.76951	High	1.70093	High	0.580961	Low	0.713243	Low	0.766445	Low	0.84417	High	21.2687	806317	1	31.7564	124.901	6455.65	1	31.9019	110.591
222424	24	1	1	1	TIBÚ	PUERTO LAS PALMAS	COLOMBIA	24	A	7	0	1	1	4	Yes	No	4.82	124	4	13.6	40.3	38	1	8680	High	24	1.52255	Low	1.32038	Low	1.41604	Low	0.431922	Low	0.499621	Low	0.659772	Low	0.624146	Low	15.5932	9.29521e+07	1	25.7005	19793.3	4696.15	1	30.2411	443.644
228045	22	2	1	1	TIBÚ	EL PROGRESO	COLOMBIA	15	A	4	0	1	1	4	Yes	No	5.52	86	3.7	14.8	48.1	39.7	1	3220	Low	15	1.74424	High	1.77292	High	1.66271	Low	0.528688	Low	0.645392	Low	0.746125	Low	0.83049	Low	22.5549	274940	1	34.2159	15.9623	17224.3	1	33.9695	19.6156
212032	15	2	1	1	TIBÚ		VENEZUELA	2	A	4	0	0	1	3	Yes	No	4.67	33	2.8	12.8	35.9	38.1	1	8000	High	2	1.7474	High	1.50492	Low	1.76754	High	0.432771	Low	0.729937	High	0.861949	High	0.77235	Low	23.2959	147934	1	31.6283	139.032	1064.03	1	32.4664	68.9687
206702	28	2	1	0	EL TARRA	LOS JARDINES	COLOMBIA	4	A	4	0	1	1	6	Yes	No		147	2.8	12.6	38	38.2	1	2840	Low	4	1.54775	Low	1.43099	Low	1.42664	Low	0.5516	Low	0.692286	Low	0.653868	Low	0.608553	Low	14.6509	2.04435e+08	1	24.7415	44147.9	4630.69	1	27.6118	4001.3
226065	29	2	1	1	TIBÚ	V. PETROLEA	COLOMBIA	6	A	4	0	0	1	4	Yes	No	4.86	61	3.4	13.9	38.1	40.1	1	420	Low	6	1.75214	High	1.654	High	1.62012	Low	0.568781	Low	0.680395	Low	0.786765	Low	0.79857	Low	25.5646	22177.4	0		0		1	35.7634	4.37471
221441	29	2	1	2	TIBÚ		COLOMBIA	5	A	4	0	1	1	6	Yes	No	5.06	92	2.2	15.7	44.4		1	1120	Low	5	1.72579	Low	1.64604	Low	1.69219	High	0.544928	Low	0.634084	Low	0.703961	Low	0.85272	High	22.7491	233713	1	30.313	417.774	559.426	1	35.8264	4.14999
207086	18	2	1	1	TIBÚ	EL TRIUNFO	COLOMBIA	18	A	3	0	0	1	3	Yes	No	4.61	15	3.2	13.6	36.5	38.5	1	1200	Low	18	1.85965	High	1.68131	High	1.74297	High	0.635771	High	0.783248	High	0.815213	High	0.90288	High	20.7276	1.26785e+06	1	31.5044	154.215	8221.33	1	30.7579	287.942
208722	52	2	1	0	CÚCUTA	TRES DE ABRIL	COLOMBIA	3	A	7	1	1	1	5	Yes	No		105	4.3	13.3	40	39.2	1	8280	High	3	1.64095	Low	1.3467	Low	1.4981	Low	0.838235	High	0.944662	High	0.819672	High	0.640629	Low	14.0395	3.4095e+08	1	25.2249	29466	11570.9	1	28.0789	2707.14
204049	40	2	1	1	TIBÚ	AMBATO	COLOMBIA	20	A	4	0	0	1	3	Yes	No	5.06	51	4	16.1	49	38	1	8200	High	20	1.81749	High	1.89298	High	1.83743	High	1.17474	High	1.32013	High	0.942213	High	1.04424	High	19.3621	3.97287e+06	1	28.6326	1703.6	2332.04	1	29.0614	1190.2
7215	40	2		0	VILLA DEL ROSARIO	LA PALMITA	COLOMBIA	1	M	5	0	1	1	2	Yes	No	4.56	44	3.8	13.3	39.5	39	1	26480	High	1	1.84279	High	1.80592	High	1.90513	High	0.746913	High	0.839252	High	0.900049	High	0.96216	High	13.3022	6.31716e+08	1	21.802	516119	1223.97	1	26.664	8841.42
213042	5	2	1	1	TIBÚ	KENEDY	VENEZUELA	10	M	3	0	0	1	3	No	Yes	3.69	75	4.5	9.6	26.8	38	1	3200	Low	10	1.65096	Low	1.6119	Low	1.63431	Low	0.508388	Low	0.659393	Low	0.743585	Low	0.73701	Low	20.2912	1.8264e+06	1	30.5161	352.483	5181.52	1	30.4363	376.817
201055	34	1	1	1	TIBÚ	KENEDY	COLOMBIA	3	A	7	0	0	1	5	No	Yes	2.89	75	4.8	9.7	29.1	37	1	26100	High	3	1.72843	Low	1.59824	Low	1.72659	High	0.604813	High	0.830098	High	0.572897	Low	0.80142	Low	22.5601	273764	1	35.197	7.02598	38964.4	1	34.2607	15.3755
216043	19	1	1	1	TIBÚ	LOS PINOS	COLOMBIA	10	A	3	1	0	1	2	No	Yes	3.47	19	8	8.8	24.6	37.8	1	5300	High	10	1.78166	High	1.68757	High	1.65561	Low	0.686013	High	0.761708	High	0.973201	High	0.91371	High	18.4651	8.4135e+06	1	27.3606	4936.88	1704.21	1	27.6336	3928.99
226001	16	2	1	1	TIBÚ	LA ESPERANZA	COLOMBIA	16	A	3	0	0	1	3	No	Yes	3.21	94	4.7	8	21.9	40	1	1600	Low	16	1.83277	High	1.69497	High	1.69055	High	0.680938	High	0.810173	High	0.946785	High	0.99579	High	15.3835	1.10772e+08	1	28.8843	1380.24	80256.1	1	29.4757	841.614
212023	1	2	1	1	TIBÚ	V. TRAS BOCAN	COLOMBIA	1	A	8	0	0	1	3	No	Yes	3	52	6.3	8.1	21.9	38	1	6160	High	1	1.87546	High	1.82129	High	1.80576	High	0.927583	High	0.914642	High	0.935609	High	1.0374	High	27.8407	3304.16	1	33.8632	21.4397	154.114	0		0
220045	6	2	1	1	TIBÚ	V. VERSALLES	COLOMBIA	6	A	8	0	0	1	3	No	Yes	3.85	101	7	8.9	26.3	39.8	1	3200	Low	6	1.79799	High	1.76268	High	1.92151	High	0.939763	High	0.96203	High	0.878205	High	1.01688	High	16.6431	3.86238e+07	1	27.8993	3146.06	12276.9	1	28.0354	2807.58
217031	48	2	1	1	TIBÚ	CAMPO II	COLOMBIA	30	A	4	0	1	1	5	Yes	Yes	3.83	32	2.2	10.9	29.6	39	1	4800	Low	30	1.74687	High	1.69497	High	1.7113	High	0.612933	High	0.788095	High	0.858901	High	0.83277	Low	15.8676	7.38883e+07	1	29.1022	1150.23	64237.9	1	28.6969	1614.43
[truncated: 3 more columns]

## Sheet: Dengue
CODE	Age	Sex	Country	Municipal	leucocyte (103)	erithrocyte (106)	hb-	hematocrit	MCV_fl	mch_l	mchc_	RDW-SV	RDW-CV	Platelet	lin%	monocyte %	neutrophils %	eosinophils %	basophils %	Dengue Status	platelet classification	APy1 IgM	GSP6 IgM	Nterm IgM	APy1 IgG	ApyCat	GSP6 IgG	gSG6Cat	Nterm IgG	N34Cat
sd-106	4	M	COLOMBIA	LOS PATIOS	3.05	4.57	13.9	41.3	90.3	30.4	33.7	48.5	12.9	88	53.4	2.2	40	2.9	1.5	Infected	With	0.753278	0.373139	0.194123	0.610827	High	0.26146	Low	0.170768	Low
sd-48	1	M	COLOMBIA	LOS PATIOS	5.35	4	12.6	39.7	99.2	31.5	31.8	52.2	12.6	125	52.9	15.2	30.5	0.6	0.8	Infected	Without	0.28048	0.277116	0.168331	0.157697	Low	0.268305	Low	0.17726	Low
sd-33	4	F	COLOMBIA	LOS PATIOS	3.91	4.45	12.9	39	87.9	29	33.1	46.7	12.8	158	48.9	8.6	37	4.9	0.6	Infected	Without	0.299079	0.340917	0.280551	0.290442	Low	0.30709	Low	0.189243	Low
94	10	F	COLOMBIA	OCAÑA	8.8	4.53	11.3	32.6	72	24.9	34.6	2	2	70	85.6	8.6	3.2	0.9	1.7	Infected	With	0.860466	0.593964	0.883825	0.146821	Low	0.245829	Low	0.211334	Low
sd-44	5	M	COLOMBIA	LOS PATIOS	8.02	3.74	13.2	38.9	104	35.3	33.9	53	12.2	82	50.3	2.1	41.4	4.7	1.5	Infected	With	0.74621	0.303538	0.248876	0.60933	High	0.314391	Low	0.22869	Low
sd-31	15	M	COLOMBIA	LOS PATIOS	3.22	4.66	13.4	41.4	88.9	28.8	32.3	46.4	12.6	133	45.6	2.7	47.4	3.6	0.7	Infected	Without	0.383149	0.463363	0.415849	0.257505	Low	0.424359	Low	0.246665	Low
sd-28	7	M	COLOMBIA	LOS PATIOS	4.02	4.32	11.6	34.1	78.9	26.9	34	44.8	13.6	117	64.1	4.4	27.7	1.9	1.9	Infected	Without	0.253696	0.264871	0.235753	0.212093	Low	0.287925	Low	0.247664	Low
sd-112	4	F	COLOMBIA	LOS PATIOS	4.45	4.65	12.68	38.4	82.5	27.5	33.4	43.7	12.7	179	44.8	0.8	52.4	1.7	0.3	Infected	Without	0.260672	0.272066	0.203464	0.158918	Low	0.299463	Low	0.255415	Low
sd-97/mal	2	F	COLOMBIA	LOS PATIOS	5.57	4.89	14.1	42.4	86.8	28.8	33.2	47.9	13.3	51	67	2.4	27.8	0.7	2.1	Infected	With	0.707151	0.734678	0.557934	0.195125	Low	0.227694	Low	0.266139	Low
sd-42/mal	22	F	COLOMBIA	LOS PATIOS	5.9	4.43	13.5	39.7	89.7	30.5	34	45.7	12.2	78	18.8	4.3	73.2	0.2	3.5	Infected	With	0.21129	0.393762	0.323086	0.225068	Low	0.419796	Low	0.269634	Low
sd-94	5	M	COLOMBIA	LOS PATIOS	2.26	4.62	13.3	39.8	86.2	28.8	33.4	44.2	12.3	87	59.5	3.9	31.9	4.3	0.4	Infected	With	0.93704	0.880325	0.620832	0.312899	Low	0.342225	Low	0.270633	Low
sd-142	2	F	COLOMBIA	LOS PATIOS	8.34	4.43	12.5	37.3	84.2	28.2	33.5	45.7	13	95	55	3.3	38.4	0.8	2.5	Infected	With	0.505607	0.396095	0.359504	0.274643	Low	0.340718	Low	0.278547	Low
sd-2	8	F	COLOMBIA	LOS PATIOS	1.83	4.67	13.5	40.2	86.1	28.9	33.6	44.3	12.3	95	29.8	8.8	55	5.1	1.3	Infected	With	0.0766278	0.118028	0.113206	0.17481	Low	0.245589	Low	0.281438	Low
sd-40	29	F	COLOMBIA	LOS PATIOS	2.7	5.24	15.8	47.5	90.7	30.2	33.2	48.2	12.8	96	49.3	5.9	37.8	6.5	0.5	Infected	With	0.308379	0.504608	0.317203	0.279463	Low	0.428922	Low	0.282617	Low
sd-37	5	F	COLOMBIA	LOS PATIOS	3.12	4.36	13.2	40	91.8	30.3	33	48.5	12.7	112	64.4	2.7	31.8	0.5	0.6	Infected	Without	0.768901	0.556164	0.553862	0.660731	High	0.541628	Low	0.285613	Low
sd-62	56	F	COLOMBIA	LOS PATIOS	4.74	4.41	12	36.9	83.7	27.2	32.5	47.8	13.7	91	18.2	0.5	77.4	3.5	0.4	Infected	With	0.213522	0.210092	0.166973	0.254511	Low	0.247771	Low	0.30209	Low
sd-117	2	M	COLOMBIA	LOS PATIOS	2.74	4.65	12.8	37.9	81.5	27.5	33.8	42.5	12.5	75	68.8	2.9	25.2	1.2	1.9	Infected	With	0.652021	0.598811	0.413048	0.297055	Low	0.399931	Low	0.30698	Low
sd-114	10	F	COLOMBIA	LOS PATIOS	3.02	5.01	12.6	37.2	74.3	25.1	33.8	38	12.3	101	42.4	3.3	52.5	1.2	0.6	Infected	Without	0.396139	0.526794	0.467611	0.166253	Low	0.368868	Low	0.307943	Low
sd-41	11	F	COLOMBIA	LOS PATIOS	2.6	4.7	14.8	43.4	92.3	31.5	34.1	45.7	11.9	75	63.3	8.6	24.1	1.6	2.4	Infected	With	0.915837	0.7089	0.532142	0.712132	High	0.487329	Low	0.313075	Low
121	6	F	COLOMBIA	OCAÑA	2.1	4.11	11.5	32.2	78.3	27.9	35.6			90	50.8	12.5	34.6	1.6	0.5	Infected	With	0.301155	0.474064	0.314685	0.277112	Low	0.518054	Low	0.323006	Low
sd-54	1	M	COLOMBIA	LOS PATIOS	5.77	3.74	13.2	38.9	104	35.3	33.9	53	12.2	82	53.5	0.7	40.4	1.8	3.6	Infected	With	0.479866	0.535542	0.507254	0.270979	Low	0.334924	Low	0.323062	Low
124	7	F	COLOMBIA	OCAÑA	3.9	4.96	2.9	39.6	79.8	26	32.6			166	51.7	5.3	43			Infected	Without	0.183235	0.347361	0.223506	0.189433	Low	0.429802	Low	0.32428	Low
89	5	M	COLOMBIA	OCAÑA	3.6	4.54	11.9	35.3	77.7	26.2	33.7	2	2	171						Infected	Without	0.606788	0.449767	0.551356	0.305009	Low	0.392465	Low	0.326898	Low
sd-03	18	M	COLOMBIA	LOS PATIOS	5.24	4.32	15	44.5	86	28.9	33.1	48.1	12.3	63	23.4	2.6	70.1	1	0.2	Infected	With	0.279828	0.312075	0.227941	0.305205	Low	0.445069	Low	0.332521	Low
sd-120	5	F	COLOMBIA	LOS PATIOS	3.26	4.36	13.5	38.5	88.4	31	35	44.7	12.1	134	52.3	2.5	44	0.7	0.5	Infected	Without	0.615075	0.672162	0.407438	0.36429	Low	0.382458	Low	0.338786	Low
65	1	M	COLOMBIA	CUCUTA	6.08	4.31	11	32.9	76.3	25.5	33.4	39.8	14.4	113	79.9	7.2	9.8	2.1	0.8	Infected	Without	0.651404	0.369081	0.572653	0.202708	Low	0.39534	Low	0.349244	Low
sd-4	69	M	COLOMBIA	LOS PATIOS	2.75	4.58	13.7	41.2	90	29.9	33.2	47.5	12.7	147	36.4	7.7	54.3	1.3	0.3	Infected	Without	0.132056	0.25456	0.208151	0.372285	Low	0.490067	Low	0.360511	Low
sd-134	6	F	COLOMBIA	LOS PATIOS	3.7	5.07	14.2	44.1	87	28	32.2	45.9	22.7	69	41.9	2.5	53.3	1.1	1.2	Infected	With	0.808013	0.744179	0.581836	0.524838	High	0.475646	Low	0.363846	Low
sd-47	2	M	COLOMBIA	LOS PATIOS	9.18	4.57	12.2	35.7	78.2	26.7	34.1	48.2	14.8	118	60.6	3.2	28.6	4.3	3.3	Infected	Without	0.575467	0.453696	0.391866	0.46311	High	0.483678	Low	0.368001	Low
sd-30	6	F	COLOMBIA	LOS PATIOS	4.94	3.97	10.5	33.7	84.8	26.4	31.2	49.1	13.9	108	58.3	7.6	32.9	0.8	0.4	Infected	Without	0.645773	0.610943	0.432139	0.436661	High	0.478203	Low	0.368999	Low
68	1	M	COLOMBIA	CUCUTA	9.3	4.16	12.2	30.9	74.3	25.5	34.3	36.8	13.7	118	80.3	5.7	10.5	3.1	0.3	Infected	Without	0.669251	0.491892	0.660207	0.262384	Low	0.457875	Low	0.369675	Low
111	1	F	COLOMBIA	CUCUTA	10.3	4.19	11	32.8	78.3	26.3	33.5			232	56.6	7.2	36.2			Infected	Without	0.435293	0.477822	0.23613	0.580768	High	0.756079	High	0.370545	Low
sd-79	22	F	COLOMBIA	LOS PATIOS	1.92	4.7	14.8	43.4	92.3	31.5	34.1	45.7	11.9	75	41.9	10	44.1	3.3	0.7	Infected	With	0.351158	0.34865	0.212676	0.30192	Low	0.387855	Low	0.379485	Low
sd-111	1	F	COLOMBIA	LOS PATIOS	4.99	4.23	12	36.4	86.1	28.4	32.4	44.8	12.5	131	66.9	0.3	28.8	1.6	2.4	Infected	Without	0.563762	0.60948	0.446193	0.28483	Low	0.413036	Low	0.380231	Low
sd-110	8	M	COLOMBIA	LOS PATIOS	2.38	4.25	11.8	36.2	85.2	27.8	32.6	45.6	12.8	114	49.2	0.5	48.2	0.5	1.6	Infected	Without	0.792277	0.604812	0.31871	0.510576	High	0.495546	Low	0.384568	Low
66	1	M	COLOMBIA	LOS PATIOS	9.24	4.28	10.7	31.5	73.8	25	33.9	36.9	13	69	78.4	7.7	11	2.5	0.3	Infected	With	0.809475	0.447822	0.677954	0.4452	High	0.513223	Low	0.391383	Low
126	54	F	COLOMBIA	OCAÑA	3.5	4.64	14.7	43.4	93.7	31.6	33.7			89	39.9	10	47.5	2.1	0.5	Infected	With	0.273976	0.293136	0.349753	0.411445	Low	0.367008	Low	0.396436	Low
sd-46	11	M	COLOMBIA	LOS PATIOS	2.9	5.41	15.6	46.1	85.3	28.8	33.8	44.1	12.5	147	60.8	2.7	33.8	2.3	0.4	Infected	Without	0.496977	0.509119	0.425804	0.326373	Low	0.360021	Low	0.39796	Low
sd-109	10	F	COLOMBIA	LOS PATIOS	4.39	4.06	11.3	33.4	84.4	27.8	32.8	44.9	12.7	139	16.4	1.1	82.1	0.2	0.2	Infected	Without	1.01806	0.526794	0.509425	0.195999	Low	0.336835	Low	0.402881	Low
sd-126	2	M	COLOMBIA	LOS PATIOS	4.41	4.3	12.4	37.7	87.6	28.8	32.9	46.3	12.7	110	55.9	2.3	41.1	0.5	0.2	Infected	Without	0.879168	0.402764	0.382961	0.427449	High	0.472249	Low	0.406736	Low
sd-21	2	M	COLOMBIA	LOS PATIOS	3.8	4.19	10.9	33.9	6	26	32.6	45.6	13.8	109	54.8	8.3	34.8	1	1.1	Infected	Without	0.0922533	0.150802	0.300461	0.435164	High	0.537978	Low	0.406948	Low
77	9	M	COLOMBIA	CUCUTA	3.8	4.84	13	39.8	82.3	26.8	32.5			55	57.4	10	26	4.2	2.4	Infected	With	0.798002	0.518139	0.679138	0.418678	Low	0.497409	Low	0.411176	Low
sd-107	4	M	COLOMBIA	LOS PATIOS	4.64	4.34	13	37.6	86.6	30	34.6	43.8	12.1	142	46.4	10.4	41.6	0.9	0.7	Infected	Without	0.523396	0.496786	0.424266	0.275866	Low	0.387312	Low	0.415892	Low
sd-143	47	M	COLOMBIA	LOS PATIOS	5.57	5.5	16	47.4	86.1	29.1	33.8	44	12.3	97	23	5.1	69.5	2.2	0.2	Infected	With	0.184728	0.316743	0.245279	0.214336	Low	0.394107	Low	0.417338	Low
sd-71	7	M	COLOMBIA	LOS PATIOS	4.38	4.28	12.8	37.6	87.9	29.9	34	45.5	12.4	72	38.6	6.3	52.7	1	1.4	Infected	With	0.19827	0.264226	0.240731	0.675203	High	0.5106	Low	0.42043	Low
137	54	F	COLOMBIA	OCAÑA	3.5	4.64	14.7	43.4	93.7	31.6	33.7			89	39.9	10	47.5	2.1	0.5	Infected	With	0.221811	0.419302	0.241274	0.273894	Low	0.596971	High	0.42063	Low
63	21	M	COLOMBIA	CUCUTA																Infected	Without	0.670526	0.505177	0.617021	0.313535	Low	0.6347	High	0.423307	Low
60	8	F	COLOMBIA	CUCUTA	2.68	4.61	10.6	38.3	79.4	26.7	34.6	36.1	12.5	59	18.6	0.2	64	0.01	0.02	Infected	With	0.670526	0.505177	0.617021	0.313535	Low	0.6347	High	0.423307	Low
sd-122	37	F	COLOMBIA	LOS PATIOS	1.9	4.43	13.5	40.1	90.6	30.5	33.6	46.3	12.3	134	34	5.4	58	2.1	0.5	Infected	Without	0.298301	0.588142	0.256497	0.278718	Low	0.540683	Low	0.424567	Low
sd-125	7	F	COLOMBIA	LOS PATIOS	2.72	4.61	12.7	37.9	82.2	27.5	33.5	46.4	13.5	107	22.3	3.1	73.2	0.9	0.5	Infected	Without	0.539816	0.539463	0.294743	0.404223	Low	0.484868	Low	0.429868	Low
sd-132	3	M	COLOMBIA	LOS PATIOS	7.19	4.35	10.7	33.5	77	24.6	31.9	46.8	14.6	132	71.5	3.3	23.5	1.2	0.5	Infected	Without	0.967427	0.454109	0.521154	0.653602	High	0.554759	Low	0.429868	Low
sd-25	7	F	COLOMBIA	LOS PATIOS	2.34	4.22	12.6	38.6	91.5	29.9	32.6	48.6	12.7	123	47.8	8.9	40.1	2.4	0.8	Infected	Without	0.457918	0.740479	0.423994	0.449636	High	0.648403	High	0.429917	Low
69	1	F	COLOMBIA	CUCUTA	8.34	4.47	10.7	32.4	72.5	23.9	33	38.3	14.6	158	90	4.7	3.5	1.1	0.6	Infected	Without	0.716417	0.551839	0.760185	0.382683	Low	0.623918	High	0.43033	Low
sd-129	9	M	COLOMBIA	LOS PATIOS	4.12	5.25	16	47	89.6	30.5	34	44.7	12	86	21.1	3	73.3	1	1.6	Infected	With	0.446084	0.529461	0.343186	0.377329	Low	0.462542	Low	0.43035	Low
88	61	F	COLOMBIA	OCAÑA	3.3	5.09	14.7	43.9	86.1	29	33.6			78	40.8	8	48.8			Infected	With	0.144221	0.341992	0.252028	0.231262	Low	0.63346	High	0.437608	Low
sd-26	6	F	COLOMBIA	LOS PATIOS	2.74	4.22	12.3	37.1	87.8	29.1	33.2	44.8	12.3	166	44.4	1.1	53.6	0.4	0.5	Infected	Without	0.215754	0.285493	0.250686	0.374281	Low	0.564443	High	0.438405	Low
sd-124	8	M	COLOMBIA	LOS PATIOS	4.08	4.94	12.4	37.7	76.4	25.1	32.9	42.2	13.3	101	22	5.1	69.6	2	1.3	Infected	Without	0.411875	0.610147	0.382961	0.363067	Low	0.515445	Low	0.440952	Low
127	12	M	COLOMBIA	CUCUTA	3.1	4.97	14.4	42.4	85.3	29	34			156	29.9	9.1	61.3			Infected	Without	0.35595	0.701164	0.491899	0.287971	Low	0.567271	High	0.443975	Low
90	8	F	ESPAÑA	CUCUTA	9.6	4.64	12.8	38.1	82.2	27.6	33.6	2	2	202	23.7	3.6	72.6	0	0.1	Infected	Without	0.84963	0.473097	0.803962	0.426255	Low	0.500284	Low	0.448207	Low
sd-150	19	M	COLOMBIA	LOS PATIOS	3.81	4.7	13.7	41.2	87.7	29.1	33.2	45.5	12.5	87	34.7	3.7	59.9	0.2	1.5	Infected	With	0.250409	0.396762	0.399789	0.270161	Low	0.430023	Low	0.459747	Low
106	4	M	COLOMBIA	OCAÑA	2.6	4.72	13.1	39.1	82.9	27.8	33.5			66	41.1	5.9	52.4	0.1	0.5	Infected	With	0.346306	0.586809	0.392304	0.359159	Low	0.614791	High	0.46647	High
sd-36	8	F	COLOMBIA	LOS PATIOS	2.67	4.39	10.6	33.8	77	24.1	31.4	42.3	13.2	116	42.8	7.3	46.2	2.5	1.2	Infected	Without	0.547196	0.725012	0.487344	0.56741	High	0.663461	High	0.469863	High
116	6	M	COLOMBIA	OCAÑA	5.1	4.99	14.1	42.9	85.9	28.2	32.9			69	64.6	12.3	20.8	0.7	1.6	Infected	With	0.527788	0.685057	0.494237	0.591225	High	0.700922	High	0.471564	High
76	52	F	COLOMBIA	OCAÑA	2.1	4.7	13.2	39.7	84.5	28.1	33.2			100	55.7	9.2	35.1			Infected	Without	0.640569	0.39144	0.602823	0.518137	High	0.705142	High	0.472469	High
sd-70	6	F	COLOMBIA	LOS PATIOS	2.39	4.23	12.5	37.9	89.3	29.6	33	48.6	13	99	61	1.5	34.6	1.2	1.7	Infected	With	0.951548	0.701811	0.529427	0.82242	High	0.665742	High	0.475855	High
sd-121	7	F	COLOMBIA	CUCUTA	1.96	4.21	12.7	38.4	91.1	30.2	33.1	52.4	13.8	127	47.9	3	46.3	2	0.8	Infected	Without	1.21236	0.791524	0.421716	0.75751	High	0.666875	High	0.479505	High
123	13	M	COLOMBIA	CUCUTA	3	5.47	15.2	45.2	82.6	27.8	33.6			109	25	14.2	58.1			Infected	Without	0.344552	0.664656	0.504992	0.325777	Low	0.715347	High	0.483024	High
73	6	M	COLOMBIA	CUCUTA	6.58	5.69	14.1	41.8	73.5	24.8	33.7	52.6	20.7	98	1.99	6.4	58.7	4	0.5	Infected	With	1.28942	0.549571	0.798637	0.796624	High	0.518973	Low	0.485239	High
sd-103	15	M	COLOMBIA	LOS PATIOS	4.97	4.82	14.5	43.8	90.8	30.1	33.1	47.7	12.6	114	19.3	6.2	74.4	0.1	0.3	Infected	Without	0.685546	0.732843	0.562459	0.343915	Low	0.601838	High	0.486734	High
70	2	M	COLOMBIA	CUCUTA	46	2.46	6.5	19.3	78.5	26.4	33.7	54.4	19.9	74	80.9	15.4	2.6	0.3	0.3	Infected	With	0.78143	0.479578	0.644234	0.477406	High	0.437749	Low	0.488431	High
sd-10	5	F	COLOMBIA	LOS PATIOS	2.68	4.25	12.2	37	87.1	28.7	33	49.8	13.7	124	58.8	9.1	26.3	5.4	0.4	Infected	Without	0.463188	0.464112	0.372763	0.358585	Low	0.479529	Low	0.4983	High
sd-38	18	F	COLOMBIA	LOS PATIOS	6.28	4.7	13.7	41.2	87.7	29.1	33.2	45.5	12.5	87	44.1	5.6	47.8	1.5	1	Infected	With	0.350042	0.428562	0.309963	0.58288	High	0.676693	High	0.500321	High
sd-127	2	F	COLOMBIA	CUCUTA	4.24	4.47	11.7	36.1	80.4	26.2	32.4	47.9	14.3	90	59.7	0.5	37.8	1.2	0.8	Infected	With	0.855906	0.729509	0.516564	0.486942	High	0.649888	High	0.500709	High
112	10	F	COLOMBIA	OCAÑA	2.2	4.51	12.3	37.3	82.7	27.3	33			82	35.9	5.2	58.9			Infected	With	0.340169	0.580366	0.401655	0.294406	Low	0.57703	High	0.5208	High
sd-113	17	F	COLOMBIA	LOS PATIOS	2.89	4.29	13.5	40	93.2	31.5	33.8	46	11.8	116	22	5.6	71.6	0.3	0.5	Infected	Without	0.487134	0.757516	0.480869	0.36429	Low	0.672214	High	0.521432	High
105	22	F	COLOMBIA	OCAÑA	2.4	4.46	12.7	39.5	88.7	28.6	32.2			95	22.2	8.5	68.6	0.3	0.4	Infected	With	0.31036	0.556743	0.353494	0.302048	Low	0.647037	High	0.524196	High
sd-27	65	F	COLOMBIA	LOS PATIOS	3.58	3.92	11.6	34.8	88.9	29.6	33.3	47.9	12.9	85	56.1	3.6	39.8	0.2	0.3	Infected	With	0.13752	0.228722	0.186636	0.374069	Low	0.584365	High	0.524323	High
115	12	F	COLOMBIA	OCAÑA	2.7	4.53	12.3	36.6	80.9	27.2	33.6			111	24.4	3.5	72	0	0.1	Infected	Without	0.469047	0.752167	0.565778	0.391737	Low	0.68692	High	0.530138	High
86	9	M	COLOMBIA	OCAÑA	9.4	3.93	9.6	27.6	70.3	24.5	34.8			182	28	6.4	64.6	0.7	0.3	Infected	Without	0.938226	0.575818	0.845964	0.486878	High	0.697236	High	0.53057	High
67	2	F	COLOMBIA	CUCUTA	6.99	4.53	12.2	36	79.5	26.9	33.9	38.8	13.4	93	64.2	12.7	20.8	1.3	0.7	Infected	With	1.78531	0.685667	0.966055	1.87174	High	0.687172	High	0.532486	High
80	4	M	COLOMBIA	OCAÑA	3.5	4.27	11.9	34.2	80	27.9	34.9			124	64.8	4.4	24.1	0.8	0.9	Infected	Without	0.26214	0.431651	0.264185	0.279927	Low	0.471383	Low	0.539051	High
87	9	M	COLOMBIA	OCAÑA	2.1	4.93	12.2	37.5	76.1	24.7	32.5			84	29.9	5.2	64			Infected	With	0.286689	0.55728	0.364249	0.483839	High	0.653826	High	0.540325	High
sd-104	2	M	COLOMBIA	LOS PATIOS	3.67	4.48	12.8	37.6	83.9	28.6	34.1	45.2	12.9	143	49.1	5.1	42.7	1.8	1.3	Infected	Without	0.602076	0.845537	0.54869	0.295425	Low	0.691628	High	0.540708	High
125	6	M	COLOMBIA	CUCUTA	4	5.25	13.1	40.6	77.4	25	32.3			148	63	9.9	25.6	0.7	0.8	Infected	Without	0.768886	0.753241	0.532579	0.70384	High	0.668252	High	0.544569	High
sd-58	10	M	COLOMBIA	LOS PATIOS	5.12	5.06	13	39.8	78.7	25.7	32.6	43.7	13.4	78	37.2	5.4	52.4	0.8	4.2	Infected	With	0.646145	0.774635	0.600469	1.10438	High	0.550298	Low	0.55325	High
78	3	F	COLOMBIA	OCAÑA	2.3	4.41	14.2	41.8	85.1	28.9	33.9			120	56.6	10.8	30.9	0.8	0.9	Infected	Without	0.819673	0.516843	0.578568	0.772943	High	0.732457	High	0.571432	High
sd-123	4	F	COLOMBIA	LOS PATIOS	4.33	4.39	12	36.1	82.2	27.3	33.3	42.7	12.5	123	56.6	1.9	37.3	1.3	2.9	Infected	Without	1.29036	0.838202	0.71136	0.784404	High	0.614942	High	0.572996	High
114	62	F	COLOMBIA	LOS PATIOS	6.3	5.03	14.4	44	87.5	28.7	32.8			52	72.1	6.3	11.6	6.6	3.4	Infected	With	0.172731	0.0683723	0.16446	0.363738	Low	0.71233	High	0.594417	High
sd-145	14	M	COLOMBIA	LOS PATIOS	2.06	4.63	14.3	42.6	92.1	30.9	33.5	48.3	12.6	80	24.3	2.9	69.3	2.5	0.7	Infected	With	0.194306	0.330746	0.204484	0.344323	Low	0.521269	Low	0.598538	High
79	16	M	COLOMBIA	CUCUTA	1.5	5.22	15.3	45.4	87.1	29.3	33.7			69	40.7	2.7	55.3	0.7	0.6	Infected	With	0.611076	0.6158	0.473196	0.551408	High	0.810812	High	0.604841	High
122	13	F	COLOMBIA	OCAÑA	3.7	4.85	12.9	38.3	78.9	26.7	33.8			77	57.9	14	26.2	1	0.9	Infected	With	0.530856	0.870281	0.627031	0.554626	High	0.908822	High	0.608237	High
sd-108	69	F	COLOMBIA	LOS PATIOS	3.8	4.62	13.6	40.4	87.4	29.4	33.7	44.7	12.3	139	36.4	3.8	55.3	4.1	0.4	Infected	Without	0.397507	0.379425	0.208564	0.430302	High	0.671243	High	0.608658	High
sd-12	21	F	COLOMBIA	LOS PATIOS	1.55	4.63	14.3	42.6	92.1	30.9	33.5	48.3	12.6	80	56	1.7	40.4	1.1	0.8	Infected	With	0.993425	0.802193	0.583876	0.83045	High	0.650859	High	0.611068	High
95	29	M	COLOMBIA	CUCUTA	6.2	5.2	15.9	46.4	89.3	30.6	34.3			90	36.2	4.6	53.1	5.7	0.9	Infected	With	0.992451	1.05658	0.6621	0.831737	High	0.868939	High	0.616301	High
118	16	F	COLOMBIA	CUCUTA	2	4.87	14.4	41.4	84.8	29.5	34.8			100	56.4	11.6	29.5	0.6	1.9	Infected	Without	0.565048	0.811761	0.631707	0.518428	High	0.665282	High	0.621395	High
59	54	M	COLOMBIA	CUCUTA	2.99	4.15	13.3	38.9	93.7	32	34.2	46.8	13.6	63	42.8	6.4	47.5	3	0.3	Infected	With	0.682636	0.516195	0.69866	0.627069	High	0.846746	High	0.62251	High
81	15	F	COLOMBIA	CUCUTA	1.3	4.9	14.9	43.4	88.7	30.4	34.2			177	38.3	7.9	53	0.1	0.7	Infected	Without	1.2601	0.611138	0.98262	0.762524	High	0.739645	High	0.630172	High
sd-77	76	F	COLOMBIA	LOS PATIOS	39.4	5.24	15.8	47.5	90.7	30.2	33.2	48.2	12.8	96	16.6	6.9	75.8	0.4	0.3	Infected	With	0.388728	0.472385	0.347069	0.34883	Low	0.463145	Low	0.644626	High
sd-115	9	M	COLOMBIA	LOS PATIOS	1.8	3.91	11.3	35.7	91.3	28.9	31.7	50.6	13.3	155	35.4	1.2	59.4	2.4	1.6	Infected	Without	0.666389	0.594143	0.324319	0.389554	Low	0.416918	Low	0.645284	High
sd-29	5	F	COLOMBIA	LOS PATIOS	3.09	4.44	12.6	39	87.8	28.4	32.3	44.9	12.3	143	40.1	3.3	54.7	1.2	0.7	Infected	Without	0.803124	1.11297	0.562912	0.815933	High	0.747876	High	0.658607	High
sd-116	5	F	COLOMBIA	LOS PATIOS	4.02	4.34	11.3	34.14	78.5	26	33.2	41.6	12.7	103	56.5	1.9	40	0.9	0.7	Infected	Without	1.08853	0.993573	0.750625	0.533395	High	0.648432	High	0.659259	High
101	20	F	COLOMBIA	OCAÑA	1.7	4.99	15.8	44.9	89.9	31.6	35.2			130	32.9	9.3	56.9			Infected	Without	0.626419	0.894977	0.727094	0.530494	High	0.826935	High	0.662142	High
71	58	M	COLOMBIA	CUCUTA	7.76	6.48	17.6	52	80.2	27.2	33.8	42.2	14.9	324	17.7	8.1	73.3	0.1	0.4	Infected	Without	0.786529	0.518139	0.79568	0.654539	High	0.810806	High	0.669119	High
sd-20	6	F	COLOMBIA	LOS PATIOS	3.75	4.23	12.5	37.9	89.3	29.6	33	48.6	13	99	55.2	6.6	36.5	0.3	1.4	Infected	With	0.682125	0.628818	0.47067	0.538692	High	0.677068	High	0.676126	High
120	10	F	COLOMBIA	CUCUTA	4.8	4.87	13	38.3	78.7	26.7	33.9	2	2	100	26.7	4.6	66.8		1.8	Infected	Without	0.660611	0.923969	0.763566	0.548191	High	0.714499	High	0.685911	High
sd-98	12	F	COLOMBIA	LOS PATIOS	2.13	4.95	14	42.5	85.9	28	32.9	45.9	12.9	86	38.3	2.8	54.4	3.6	0.9	Infected	With	0.996846	0.894216	1.07953	0.667049	High	0.734339	High	0.695885	High
sd-52	3	F	COLOMBIA	LOS PATIOS	2.91	4.32	15	44.5	86	28.9	33.1	48.1	12.3	63	53.9	6.8	37.8	0.6	0.9	Infected	With	0.660915	0.604146	0.699631	0.523615	High	0.582424	High	0.702631	High
sd-91	13	M	COLOMBIA	LOS PATIOS	3.51	5.02	13.1	40.4	80.5	26.1	32.4	44.7	13.4	70	18.7	6	73.3	1.4	0.6	Infected	With	0.991373	0.921555	0.86332	0.780737	High	0.797921	High	0.706487	High
sd-34	5	M	COLOMBIA	LOS PATIOS	11	5.5	16	47.4	86.1	29.1	33.8	44	12.3	97	74.1	2.6	21.8	0.8	0.7	Infected	With	0.827854	0.642155	0.503816	0.747323	High	0.671243	High	0.706969	High
sd-101	5	F	COLOMBIA	LOS PATIOS	3.4	4.52	13.2	40	88.4	29.2	33	46.4	12.6	136	56.7	1.9	40.9	0.1	0.4	Infected	Without	0.896272	0.774853	0.558889	0.791332	High	0.839661	High	0.707933	High
sd-22	1	M	COLOMBIA	LOS PATIOS	6.62	4.6	13.7	41	89.1	29.8	33.4	47.6	12.8	79	72.2	3.4	22.1	2	0.3	Infected	With	1.33072	1.03158	0.761843	1.05008	High	0.928481	High	0.755642	High
sd-118	5	M	COLOMBIA	LOS PATIOS	3.39	4.74	12.6	37.5	79.2	26.6	33.6	44.5	13.5	76	30.9	0.6	66.6	1.3	0.6	Infected	With	1.11726	0.826866	0.908705	0.641378	High	0.636298	High	0.756606	High
sd-11	8	F	COLOMBIA	LOS PATIOS	2.17	4.41	12	36.9	83.7	27.2	32.5	47.8	13.7	91	35.7	3.8	58.5	1.5	0.5	Infected	With	1.45046	1.20896	0.801618	0.890757	High	0.956631	High	0.793231	High
58	37	M	COLOMBIA	CUCUTA	5.57	4.8	12.7	38	73.8	25	33.9	36.9	13	110	40.2	13.4	40.8	0.5	0.9	Infected	Without	1.07335	0.557348	0.734155	0.807044	High	0.922939	High	0.808305	High
sd-137	4	F	COLOMBIA	LOS PATIOS	5.89	4.92	14.9	44.7	90.9	30.3	33.3	46.5	12.3	75	31.8	4.8	59.6	0.7	3.1	Infected	With	1.46893	0.950229	0.915844	0.929876	High	0.667846	High	0.816845	High
64	71	F	COLOMBIA	CUCUTA	3.49	4.72	13.3	37.8	80.1	28.2	35.2	37.7	13.2	57	7.7	1.1	47.4	33.5	1.4	Infected	With	0.582567	0.480874	0.620571	0.64033	High	0.90425	High	0.818521	High
sd-43	68	F	COLOMBIA	LOS PATIOS	4.9	4.68	15	45	96.2	32.1	33.3	54.6	13.7	128	39.3	5.1	51.9	3.2	0.5	Infected	Without	1.1766	0.842947	1.0308	0.860846	High	0.483678	Low	0.833869	High
72	2	F	COLOMBIA	CUCUTA	13.27	4.06	11	32.9	81	27.1	33.4	41.3	14.6	235	66.5	7.9	22.4	1.5	1.1	Infected	Without	1.23907	0.671086	1.02048	1.23046	High	1.13283	High	0.872791	High
sd-57	8	M	COLOMBIA	LOS PATIOS	11.38	4.71	13	402	85.4	27.6	32.3	48.2	13.6	92	43.9	11.4	41.7	0.7	2.3	Infected	With	0.859327	0.968233	0.832724	0.707798	High	0.850339	High	0.873229	High
sd-102	1	F	COLOMBIA	LOS PATIOS	7.97	4.49	11.6	37.9	84.3	25.8	30.6	47.4	13.5	187	81.8	1.8	15.5	0.4	0.5	Infected	Without	1.23289	0.952896	0.755724	0.986516	High	1.21775	High	0.970094	High
74	22	F	COLOMBIA	CUCUTA	36.21	4.27	11.8	35.2	82.4	27.6	33.5	48	15.9	62	3.1	5.2	89.4	0.5	0.1	Infected	With	1.23206	0.752743	1.2861	0.749262	High	1.16589	High	0.98197	High
61	39	M	COLOMBIA	CUCUTA	3.11	4.65	14.2	39.4	81.1	29.2	36.1	38.7	13.4	52	26.2	8.4	72.8	0.2	0.8	Infected	With	1.18872	0.665577	1.16009	0.717056	High	0.958879	High	0.988355	High
sd-105	2	F	COLOMBIA	LOS PATIOS	2.87	4.62	13.8	40.9	88.5	29.9	33.8	44.8	12.2	83	52.2	6.5	38.3	1.3	1.7	Infected	With	1.30404	1.24297	0.903095	0.977551	High	1.15029	High	1.02359	High
93	13	F	COLOMBIA	CUCUTA	2.2	9.66	13.6	40	85.7	29.2	34.1			94						Infected	With	0.756573	0.64095	0.83709	1.08553	High	1.21837	High	1.10136	High
